# Supplementary material for: pH-Dependent Release of Vancomycin from Modularly Assembled Collagen Laminates
Source: Polymers (Basel). 2022 Dec 1;14(23):5227. doi: 10.3390/polym14235227 (PMC9740012; doi:10.3390/polym14235227)
Supplement: Supplementary file 1 [file polymers-14-05227-s001.zip]

Archive with 1 entries (1 files):
- polymers-2028463-supplementary.pdf
